# Supplementary material for: Polymyxin B Conjugates with Bio-Inspired Synthetic Polymers of Different Nature
Source: Int J Mol Sci. 2023 Jan 17;24(3):1832. doi: 10.3390/ijms24031832 (PMC9915011; doi:10.3390/ijms24031832)
Supplement: Supplementary file 1 [file ijms-24-01832-s001.zip]

Archive with 1 entries (1 files):
- ijms-2075170-supplementary.pdf
